# Supplementary material for: Genetic Variants Associated with Non-Steroidal Anti-Inflammatory Drug-Induced Stevens–Johnson Syndrome and Toxic Epidermal Necrolysis
Source: Med Sci (Basel). 2026 Feb 19;14(1):98. doi: 10.3390/medsci14010098 (PMC13028346; doi:10.3390/medsci14010098)
Supplement: Supplementary file 1 [file medsci-14-00098-s001.zip]

Archive with 1 entries (1 files):
- medsci-4128335-supplementary.pdf
